# Supplementary material for: PCA-Driven Multivariate Trait Integration in Alfalfa Breeding: A Selection Model for High-Yield and Stable Progenies
Source: Plants (Basel). 2025 Sep 18;14(18):2906. doi: 10.3390/plants14182906 (PMC12473214; doi:10.3390/plants14182906)
Supplement: Supplementary file 1 [file plants-14-02906-s001.zip]

Archive with 2 entries (2 files):
- Figure S1 Scree Plot of Principal Components for Six Agronomic Traits.pdf
- Table S1 Raw Phenotypic Dataset of Medicago sativa - Plant Height and Field Trials.xlsx
