# Supplementary material for: PCA-Driven Multivariate Trait Integration in Alfalfa Breeding: A Selection Model for High-Yield and Stable Progenies
Source: Plants (Basel). 2025 Sep 18;14(18):2906. doi: 10.3390/plants14182906 (PMC12473214; doi:10.3390/plants14182906)
Supplement: Supplementary file 1 [file plants-14-02906-s001.zip › Table S1 Raw Phenotypic Dataset of Medicago sativa - Plant Height and Field Trials.xlsx]

## Sheet: Sheet1
Items (English)	Items (Chinese)	Height/cm	Branches	Ratio of fresh and hay	Ratio of stem and leaf	Multifoliate rate of single plant /%	Dry weight of single plant/g
Selected F₁ plants	F1代中选植株	105.4	18	2.9032	1.3845	0.5333	256.27
Selected F₁ plants	F1代中选植株	78.8	19	4.0768	1.7816	0.5914	188.627
Selected F₁ plants	F1代中选植株	105.1	16	4.1851	1.4802	0.3935	163.196
Selected F₁ plants	F1代中选植株	84.5	9	3.79	1.5436	0.6957	229.815
Selected F₁ plants	F1代中选植株	104.5	13	3.9111	1.8882	0	164.15
Selected F₁ plants	F1代中选植株	80.5	9	4.092	1.3935	0.6977	221.898
Selected F₁ plants	F1代中选植株	105.8	11	4.1728	1.6562	0.4588	173.982
Selected F₁ plants	F1代中选植株	94.3	12	4.106	1.2509	0.6875	126.886
Selected F₁ plants	F1代中选植株	91.3	13	3.9798	1.6478	0	180.66
Selected F₁ plants	F1代中选植株	100.3	11	4.3058	1.6579	0.0706	222.027
Selected F₁ plants	F1代中选植株	81.4	11	3.945	1.6464	0.6735	121.166
Selected F₁ plants	F1代中选植株	104.8	15	4.0511	1.331	0	69.8577
Selected F₁ plants	F1代中选植株	85.2	11	3.9816	1.6782	0	187.109
Selected F₁ plants	F1代中选植株	80.5	8	3.7688	1.5785	0.1385	202.984
Selected F₁ plants	F1代中选植株	93.7	10	3.9194	1.7951	0.093	165.333
Selected F₁ plants	F1代中选植株	91.5	8	4.1541	1.7484	0.7647	159.601
Selected F₁ plants	F1代中选植株	76.6	11	4.273	1.7709	0.5769	164.289
Selected F₁ plants	F1代中选植株	93.6	9	4.1181	2.0533	0.2273	194.75
Selected F₁ plants	F1代中选植株	67.5	9	3.834	1.5903	0.3247	173.968
Selected F₁ plants	F1代中选植株	84	9	3.8266	1.7459	0.3571	127.005
Selected F₁ plants	F1代中选植株	77.7	12	4.0923	1.6554	0.0645	147.593
Selected F₁ plants	F1代中选植株	91.7	7	3.9767	1.3709	0.5692	132.019
Selected F₁ plants	F1代中选植株	79.5	9	4.2097	1.4372	0.6692	132.314
Selected F₁ plants	F1代中选植株	71.3	12	4.186	1.6588	0.2553	138.557
Selected F₁ plants	F1代中选植株	73.4	13	3.8551	1.2366	0	68.4804
Selected F₁ plants	F1代中选植株	72.3	8	3.9328	1.5821	0.1967	164.006
Selected F₁ plants	F1代中选植株	75	8	3.8819	1.7137	0.6714	83.7214
Selected F₁ plants	F1代中选植株	70.4	10	4.1386	1.3998	0	153.675
All F₁ hybrid plants	所有F1代杂交植株	81.5	11	4.34	1.65	0	138.47
All F₁ hybrid plants	所有F1代杂交植株	105.1	16	4.19	1.48	0.39	163.2
All F₁ hybrid plants	所有F1代杂交植株	71.3	12	4.19	1.66	0.26	138.56
All F₁ hybrid plants	所有F1代杂交植株	105.8	11	4.17	1.66	0.46	173.98
All F₁ hybrid plants	所有F1代杂交植株	52.7	11	3.94	1.07	0	90.19
All F₁ hybrid plants	所有F1代杂交植株	77.7	12	4.09	1.66	0.06	147.59
All F₁ hybrid plants	所有F1代杂交植株	71.8	9	4.33	1.87	0.35	118.36
All F₁ hybrid plants	所有F1代杂交植株	45.5	13	4.26	0.83	0.47	44.16
All F₁ hybrid plants	所有F1代杂交植株	91.3	13	3.98	1.65	0	180.66
All F₁ hybrid plants	所有F1代杂交植株	104.8	15	4.05	1.33	0	69.86
All F₁ hybrid plants	所有F1代杂交植株	104	9	4.56	1.14	0	123.92
All F₁ hybrid plants	所有F1代杂交植株	91.5	8	4.15	1.34	0.05	126.1
All F₁ hybrid plants	所有F1代杂交植株	93.7	10	3.92	1.8	0.09	165.33
All F₁ hybrid plants	所有F1代杂交植株	82.3	8	4.08	1.25	0	98.28
All F₁ hybrid plants	所有F1代杂交植株	81.4	11	3.95	1.65	0.67	121.17
All F₁ hybrid plants	所有F1代杂交植株	43.5	3	3.8	1.38	0	111.11
All F₁ hybrid plants	所有F1代杂交植株	101.4	7	4.13	1.7	0	83.75
All F₁ hybrid plants	所有F1代杂交植株	92.6	9	4.83	1.09	0.39	37.23
All F₁ hybrid plants	所有F1代杂交植株	77.4	9	4.56	1.61	0	99.51
All F₁ hybrid plants	所有F1代杂交植株	104.5	13	3.91	1.89	0	164.15
All F₁ hybrid plants	所有F1代杂交植株	101.5	12	4.42	1.33	0	74.42
All F₁ hybrid plants	所有F1代杂交植株	78.6	6	4.3	1.9	0	86.29
All F₁ hybrid plants	所有F1代杂交植株	70.4	10	4.14	1.4	0	153.68
All F₁ hybrid plants	所有F1代杂交植株	91.7	7	3.98	1.37	0.57	132.02
All F₁ hybrid plants	所有F1代杂交植株	92.5	8	4.4	1.77	0	137.35
All F₁ hybrid plants	所有F1代杂交植株	76.6	11	4.27	1.77	0.58	164.29
All F₁ hybrid plants	所有F1代杂交植株	78.8	19	4.08	1.78	0.59	188.63
All F₁ hybrid plants	所有F1代杂交植株	105.4	18	2.9	1.38	0.53	256.27
All F₁ hybrid plants	所有F1代杂交植株	100.3	11	4.31	1.66	0.07	222.03
All F₁ hybrid plants	所有F1代杂交植株	94.3	12	4.11	1.25	0.69	126.89
All F₁ hybrid plants	所有F1代杂交植株	100	6	4.28	1.32	0	114.52
All F₁ hybrid plants	所有F1代杂交植株	79.9	10	4.17	1.34	0.18	65.41
All F₁ hybrid plants	所有F1代杂交植株	80.5	8	3.77	1.58	0.14	202.98
All F₁ hybrid plants	所有F1代杂交植株	84.6	5	4.15	1.5	0.5	102.53
All F₁ hybrid plants	所有F1代杂交植株	91.5	8	4.15	1.75	0.76	159.6
All F₁ hybrid plants	所有F1代杂交植株	81.7	7	4.44	2.03	0.51	152.77
All F₁ hybrid plants	所有F1代杂交植株	80.5	9	4.09	1.39	0.7	221.9
All F₁ hybrid plants	所有F1代杂交植株	65.3	8	4.32	0.94	0.66	73.19
All F₁ hybrid plants	所有F1代杂交植株	63.4	7	4	1.49	0.66	113.83
All F₁ hybrid plants	所有F1代杂交植株	20.5	4	4.22	1.36	0.56	44.75
All F₁ hybrid plants	所有F1代杂交植株	93.4	5	4.19	1.65	0	158.61
All F₁ hybrid plants	所有F1代杂交植株	76.2	6	4.75	1.09	0.74	29.89
All F₁ hybrid plants	所有F1代杂交植株	52.3	9	4.43	0.6	0.79	16.92
All F₁ hybrid plants	所有F1代杂交植株	44.2	2	4.09	1.86	0.68	149.25
All F₁ hybrid plants	所有F1代杂交植株	70.4	7	4.14	1.81	0	157.21
All F₁ hybrid plants	所有F1代杂交植株	88.4	5	4.07	1.8	0.53	123.41
All F₁ hybrid plants	所有F1代杂交植株	67.5	9	3.83	1.59	0.32	173.97
All F₁ hybrid plants	所有F1代杂交植株	92	9	4.28	1.71	0	148.06
All F₁ hybrid plants	所有F1代杂交植株	73.8	5	3.87	2.07	0	124.77
All F₁ hybrid plants	所有F1代杂交植株	59.4	9	4.31	1.51	0.62	97.12
All F₁ hybrid plants	所有F1代杂交植株	80.3	8	3.93	1.46	0.1	99.68
All F₁ hybrid plants	所有F1代杂交植株	60.1	8	4.04	1.32	0.69	93.57
All F₁ hybrid plants	所有F1代杂交植株	70.7	5	4.3	1.5	0.64	107.64
All F₁ hybrid plants	所有F1代杂交植株	91.3	8	4.23	1.72	0	142.72
All F₁ hybrid plants	所有F1代杂交植株	84	9	3.83	1.75	0.36	127.01
All F₁ hybrid plants	所有F1代杂交植株	75.5	8	4.36	1.58	0.68	119.12
All F₁ hybrid plants	所有F1代杂交植株	80.1	8	4.42	1.6	0.67	107.56
All F₁ hybrid plants	所有F1代杂交植株	79.2	7	4.72	2.33	0	109.19
All F₁ hybrid plants	所有F1代杂交植株	59.3	8	4.4	1.4	0.6	97.12
All F₁ hybrid plants	所有F1代杂交植株	67.4	5	3.57	1.46	0	35.25
All F₁ hybrid plants	所有F1代杂交植株	53.5	4	3.77	1.73	0	167.4
All F₁ hybrid plants	所有F1代杂交植株	85.2	11	3.98	1.68	0	187.11
All F₁ hybrid plants	所有F1代杂交植株	72.3	8	3.93	1.58	0.2	164.01
All F₁ hybrid plants	所有F1代杂交植株	93.6	9	4.12	2.05	0.23	194.75
All F₁ hybrid plants	所有F1代杂交植株	84.5	9	3.79	1.54	0.7	229.82
All F₁ hybrid plants	所有F1代杂交植株	61.2	7	4.09	1.74	0.61	150.12
All F₁ hybrid plants	所有F1代杂交植株	75.7	6	4.31	1.77	0.06	104.21
All F₁ hybrid plants	所有F1代杂交植株	79.5	9	4.21	1.44	0.67	132.31
All F₁ hybrid plants	所有F1代杂交植株	66	4	4.91	1.63	0	141.01
All F₁ hybrid plants	所有F1代杂交植株	64.5	6	4.06	1.44	0	72.59
All F₁ hybrid plants	所有F1代杂交植株	82.8	7	4.14	2.28	0	177.41
All F₁ hybrid plants	所有F1代杂交植株	57.3	6	4.07	1.28	0	56.47
All F₁ hybrid plants	所有F1代杂交植株	57.2	6	3.38	2.21	0	63.67
All F₁ hybrid plants	所有F1代杂交植株	73	6	4.14	1.56	0.44	106.88
All F₁ hybrid plants	所有F1代杂交植株	72.3	7	3.86	1.3	0.6	59.59
All F₁ hybrid plants	所有F1代杂交植株	83.3	9	4.26	1.15	0	77.16
All F₁ hybrid plants	所有F1代杂交植株	66	6	4.2	1.47	0.61	123.72
All F₁ hybrid plants	所有F1代杂交植株	57.5	8	3.92	1.28	0	139.4
All F₁ hybrid plants	所有F1代杂交植株	73.2	7	4.51	2.02	0.65	134.89
All F₁ hybrid plants	所有F1代杂交植株	73.4	13	3.86	1.24	0	68.48
All F₁ hybrid plants	所有F1代杂交植株	75	8	3.88	1.71	0.67	83.72
All F₁ hybrid plants	所有F1代杂交植株	72.8	5	4.22	1.32	0	100.15
All F₁ hybrid plants	所有F1代杂交植株	69.2	9	4.5	1.65	0.45	166.98
All F₁ hybrid plants	所有F1代杂交植株	60.3	7	4.4	1.39	0.63	162.74
All F₁ hybrid plants	所有F1代杂交植株	71.5	7	4.68	2.14	0	109.76
All F₁ hybrid plants	所有F1代杂交植株	31.7	4	4.12	1.31	0.18	57.24
All F₁ hybrid plants	所有F1代杂交植株	25	3	4.63	1.88	0.48	121.98
All F₁ hybrid plants	所有F1代杂交植株	65.5	7	4.32	1.61	0.57	128.06
All F₁ hybrid plants	所有F1代杂交植株	65.2	7	4.09	1.7	0.07	139.72
All F₁ hybrid plants	所有F1代杂交植株	58	9	3.94	2.19	0	161.95
F₂ progeny from selected F₁ plants (random mating)	中选单株自然交配F2代植株	62.4	10	3.46	1.12	0.62	136.92
F₂ progeny from selected F₁ plants (random mating)	中选单株自然交配F2代植株	93.6	8	4.06	1.92	0.48	181.59
F₂ progeny from selected F₁ plants (random mating)	中选单株自然交配F2代植株	86.1	8	3.73	1.98	0.42	157.99
F₂ progeny from selected F₁ plants (random mating)	中选单株自然交配F2代植株	78.8	9	4.37	1.98	0.5	194.27
F₂ progeny from selected F₁ plants (random mating)	中选单株自然交配F2代植株	91.4	12	3.71	1.86	0.4	197.44
F₂ progeny from selected F₁ plants (random mating)	中选单株自然交配F2代植株	84.5	9	4.13	1.95	0.58	68.31
F₂ progeny from selected F₁ plants (random mating)	中选单株自然交配F2代植株	76.4	9	3.59	1.81	0.68	166.08
F₂ progeny from selected F₁ plants (random mating)	中选单株自然交配F2代植株	88.6	9	3.85	1.3	0.54	187.96
F₂ progeny from selected F₁ plants (random mating)	中选单株自然交配F2代植株	78.3	10	3.94	1.78	0.43	139.68
F₂ progeny from selected F₁ plants (random mating)	中选单株自然交配F2代植株	84.7	8	4.05	1.66	0.66	187.83
F₂ progeny from selected F₁ plants (random mating)	中选单株自然交配F2代植株	80.6	9	3.25	1.68	0.79	75.99
F₂ progeny from selected F₁ plants (random mating)	中选单株自然交配F2代植株	92.4	6	3.81	1.36	0.41	209.94
F₂ progeny from selected F₁ plants (random mating)	中选单株自然交配F2代植株	70.5	9	2.98	1.72	0.27	128.72
F₂ progeny from selected F₁ plants (random mating)	中选单株自然交配F2代植株	92.7	10	4.39	1.92	0.33	206.18
F₂ progeny from selected F₁ plants (random mating)	中选单株自然交配F2代植株	87.6	9	3.72	1.38	0.59	168.67
F₂ progeny from selected F₁ plants (random mating)	中选单株自然交配F2代植株	74.9	8	3.75	1.36	0.76	66.35
F₂ progeny from selected F₁ plants (random mating)	中选单株自然交配F2代植株	58.7	9	3.93	1.82	0.12	67.84
F₂ progeny from selected F₁ plants (random mating)	中选单株自然交配F2代植株	69.3	8	3.83	1.74	0.58	146.28
F₂ progeny from selected F₁ plants (random mating)	中选单株自然交配F2代植株	65.7	12	3.5	1.24	0.7	136.95
F₂ progeny from selected F₁ plants (random mating)	中选单株自然交配F2代植株	90.9	9	3.82	1.56	0.64	112.36
F₂ progeny from selected F₁ plants (random mating)	中选单株自然交配F2代植株	86.6	11	3.66	1.8	0.48	184.93
F₂ progeny from selected F₁ plants (random mating)	中选单株自然交配F2代植株	63.5	10	3.64	1.5	0.54	119.03
F₂ progeny from selected F₁ plants (random mating)	中选单株自然交配F2代植株	92.6	10	3.79	1.2	0.49	197.54
F₂ progeny from selected F₁ plants (random mating)	中选单株自然交配F2代植株	79	11	3.76	1.48	0.64	136.66
F₂ progeny from selected F₁ plants (random mating)	中选单株自然交配F2代植株	74.5	9	3.81	1.8	0.68	122.76
F₂ progeny from selected F₁ plants (random mating)	中选单株自然交配F2代植株	78.1	9	3.94	1.72	0.82	147.05
F₂ progeny from selected F₁ plants (random mating)	中选单株自然交配F2代植株	75.1	11	3.9	1.36	0.48	164.27
F₂ progeny from selected F₁ plants (random mating)	中选单株自然交配F2代植株	70.4	10	4.16	1.54	0.55	102.88
F₂ progeny from selected F₁ plants (random mating)	中选单株自然交配F2代植株	92.3	9	4.38	1.7	0.38	131.01
F₂ progeny from selected F₁ plants (random mating)	中选单株自然交配F2代植株	75.1	11	3.61	1.76	0.29	191.2
F₂ progeny from selected F₁ plants (random mating)	中选单株自然交配F2代植株	98.8	7	3.91	1.34	0.32	206.53
F₂ progeny from selected F₁ plants (random mating)	中选单株自然交配F2代植株	89.1	9	4.27	1.84	0.7	201.45
F₂ progeny from selected F₁ plants (random mating)	中选单株自然交配F2代植株	65.3	10	3.83	1.56	0.31	119.26
F₂ progeny from selected F₁ plants (random mating)	中选单株自然交配F2代植株	89.1	9	3.95	1.76	0.45	172.62
F₂ progeny from selected F₁ plants (random mating)	中选单株自然交配F2代植株	69.6	11	3.48	1.28	0.78	60.91
F₂ progeny from selected F₁ plants (random mating)	中选单株自然交配F2代植株	70.6	9	4.14	1.24	0.78	85.73
F₂ progeny from selected F₁ plants (random mating)	中选单株自然交配F2代植株	71.3	8	3.35	1.28	0.79	121.04
F₂ progeny from selected F₁ plants (random mating)	中选单株自然交配F2代植株	82.4	7	3.66	1.68	0.66	87.16
F₂ progeny from selected F₁ plants (random mating)	中选单株自然交配F2代植株	68.9	9	3.83	1.28	0.61	173.3
F₂ progeny from selected F₁ plants (random mating)	中选单株自然交配F2代植株	91.6	5	4.57	1.57	0.65	211.34
F₂ progeny from selected F₁ plants (random mating)	中选单株自然交配F2代植株	73.8	8	3.79	1.64	0.59	134.72
F₂ progeny from selected F₁ plants (random mating)	中选单株自然交配F2代植株	90.2	7	3.89	1.98	0.58	205.26
F₂ progeny from selected F₁ plants (random mating)	中选单株自然交配F2代植株	101.1	6	3.9	1.86	0.53	213.49
F₂ progeny from selected F₁ plants (random mating)	中选单株自然交配F2代植株	92.7	6	3.57	1.7	0.47	109.21
F₂ progeny from selected F₁ plants (random mating)	中选单株自然交配F2代植株	87.4	8	3.68	1.82	0.52	97.28
F₂ progeny from selected F₁ plants (random mating)	中选单株自然交配F2代植株	88.9	5	3.77	1.46	0.56	104.43
F₂ progeny from selected F₁ plants (random mating)	中选单株自然交配F2代植株	69.7	9	3.5	1.46	0.75	198.34
F₂ progeny from selected F₁ plants (random mating)	中选单株自然交配F2代植株	71.4	10	3.68	1.56	0.27	97.73
F₂ progeny from selected F₁ plants (random mating)	中选单株自然交配F2代植株	83.4	8	3.45	1.62	0.45	86.27
F₂ progeny from selected F₁ plants (random mating)	中选单株自然交配F2代植株	91.2	9	3.69	1.72	0.22	86.3
F₂ progeny from selected F₁ plants (random mating)	中选单株自然交配F2代植株	90.8	5	3.87	1.64	0.34	122.78
F₂ progeny from selected F₁ plants (random mating)	中选单株自然交配F2代植株	86.5	9	3.72	1.7	0.18	197.65
F₂ progeny from selected F₁ plants (random mating)	中选单株自然交配F2代植株	81.5	8	4.27	1.58	0.59	184.9
F₂ progeny from selected F₁ plants (random mating)	中选单株自然交配F2代植株	69.8	7	4.03	1.36	0.47	113.89
F₂ progeny from selected F₁ plants (random mating)	中选单株自然交配F2代植株	70.2	9	4.02	1.57	0.7	173.48
F₂ progeny from selected F₁ plants (random mating)	中选单株自然交配F2代植株	83.5	9	3.48	1.33	0.37	135.71
F₂ progeny from selected F₁ plants (random mating)	中选单株自然交配F2代植株	72.6	7	3.4	1.34	0.29	145.21
F₂ progeny from selected F₁ plants (random mating)	中选单株自然交配F2代植株	54.9	9	3.73	1.34	0.2	194.28
F₂ progeny from selected F₁ plants (random mating)	中选单株自然交配F2代植株	85.4	9	3.88	1.57	0.42	195.08
F₂ progeny from selected F₁ plants (random mating)	中选单株自然交配F2代植株	69.8	8	4.3	1.56	0.72	187.69
F₂ progeny from selected F₁ plants (random mating)	中选单株自然交配F2代植株	71.2	8	3.77	1.83	0.21	80.38
F₂ progeny from selected F₁ plants (random mating)	中选单株自然交配F2代植株	87.4	8	3.83	1.3	0.76	198.71
F₂ progeny from selected F₁ plants (random mating)	中选单株自然交配F2代植株	91.4	4	3.97	1.81	0.27	181.12
F₂ progeny from selected F₁ plants (random mating)	中选单株自然交配F2代植株	83.5	9	3.6	1.08	0.37	98.12
F₂ progeny from selected F₁ plants (random mating)	中选单株自然交配F2代植株	85.4	10	3.88	2.18	0.64	72.6
F₂ progeny from selected F₁ plants (random mating)	中选单株自然交配F2代植株	82.4	9	3.69	1.56	0.51	167.52
F₂ progeny from selected F₁ plants (random mating)	中选单株自然交配F2代植株	83.6	10	3.59	1.66	0.31	172.2
F₂ progeny from selected F₁ plants (random mating)	中选单株自然交配F2代植株	78.4	8	3.98	1.44	0.68	158.67
F₂ progeny from selected F₁ plants (random mating)	中选单株自然交配F2代植株	91.8	4	4.12	1.52	0.25	79.81
F₂ progeny from selected F₁ plants (random mating)	中选单株自然交配F2代植株	85.1	9	4.41	1.84	0.37	102.88
F₂ progeny from selected F₁ plants (random mating)	中选单株自然交配F2代植株	73.4	9	4.08	1.34	0.8	153.89
F₂ progeny from selected F₁ plants (random mating)	中选单株自然交配F2代植株	68.2	8	3.85	1.48	0.16	169.33
F₂ progeny from selected F₁ plants (random mating)	中选单株自然交配F2代植株	87.4	8	3.67	1.98	0.28	89.06
F₂ progeny from selected F₁ plants (random mating)	中选单株自然交配F2代植株	87.3	10	3.54	2.29	0.66	84.88
F₂ progeny from selected F₁ plants (random mating)	中选单株自然交配F2代植株	86.8	4	4.07	1.85	0.52	169.88
F₂ progeny from selected F₁ plants (random mating)	中选单株自然交配F2代植株	66.9	7	3.75	1.54	0.65	76.32
F₂ progeny from selected F₁ plants (random mating)	中选单株自然交配F2代植株	65.3	10	3.68	1.83	0.36	162.94
F₂ progeny from selected F₁ plants (random mating)	中选单株自然交配F2代植株	89.4	8	4.16	0.97	0.37	199.86
F₂ progeny from selected F₁ plants (random mating)	中选单株自然交配F2代植株	83.7	10	4.98	1.6	0.45	167.38
F₂ progeny from selected F₁ plants (random mating)	中选单株自然交配F2代植株	79.3	9	3.67	1.92	0.42	92.17
F₂ progeny from selected F₁ plants (random mating)	中选单株自然交配F2代植株	89.1	7	3.88	1.76	0.59	130.83
F₂ progeny from selected F₁ plants (random mating)	中选单株自然交配F2代植株	75.9	10	3.37	1.74	0.82	72.85
F₂ progeny from selected F₁ plants (random mating)	中选单株自然交配F2代植株	91.8	8	4.01	1.79	0.54	188.5
F₂ progeny from selected F₁ plants (random mating)	中选单株自然交配F2代植株	76.1	9	3.78	1.7	0.28	186.61
F₂ progeny from selected F₁ plants (random mating)	中选单株自然交配F2代植株	73.5	11	3.51	1.94	0.28	83.79
F₂ progeny from selected F₁ plants (random mating)	中选单株自然交配F2代植株	81.6	9	3.62	1.32	0.8	153.34
F₂ progeny from selected F₁ plants (random mating)	中选单株自然交配F2代植株	85.7	9	3.66	1.68	0.61	116.33
F₂ progeny from selected F₁ plants (random mating)	中选单株自然交配F2代植株	89.6	8	4.05	1.44	0.48	152.94
F₂ progeny from selected F₁ plants (random mating)	中选单株自然交配F2代植株	90.6	9	3.81	1.74	0.46	166.68
F₂ progeny from selected F₁ plants (random mating)	中选单株自然交配F2代植株	72.8	7	3.96	2.47	0.65	144.68
F₂ progeny from unselected F₁ plants (random mating)	未中选单株自然交配F2代植株	73.5	7	3.86	1.74	0.43	69.59
F₂ progeny from unselected F₁ plants (random mating)	未中选单株自然交配F2代植株	53.1	10	3.79	1.96	0.47	120.34
F₂ progeny from unselected F₁ plants (random mating)	未中选单株自然交配F2代植株	84.1	4	4.26	1.18	0.33	89.5
F₂ progeny from unselected F₁ plants (random mating)	未中选单株自然交配F2代植株	85.3	7	3.82	1.48	0.64	80.64
F₂ progeny from unselected F₁ plants (random mating)	未中选单株自然交配F2代植株	56.4	8	4.55	1.89	0.67	87.24
F₂ progeny from unselected F₁ plants (random mating)	未中选单株自然交配F2代植株	82.9	10	4.31	1.12	0.32	98.4
F₂ progeny from unselected F₁ plants (random mating)	未中选单株自然交配F2代植株	68.9	8	3.85	1.34	0.51	79.95
F₂ progeny from unselected F₁ plants (random mating)	未中选单株自然交配F2代植株	81.2	5	4.45	1.6	0.21	157.4
F₂ progeny from unselected F₁ plants (random mating)	未中选单株自然交配F2代植株	82.3	10	4.1	1.14	0.31	98.38
F₂ progeny from unselected F₁ plants (random mating)	未中选单株自然交配F2代植株	65.1	7	3.9	1.57	0.46	129.7
F₂ progeny from unselected F₁ plants (random mating)	未中选单株自然交配F2代植株	52.6	11	4.1	1.48	0.48	72.38
F₂ progeny from unselected F₁ plants (random mating)	未中选单株自然交配F2代植株	83.8	8	4.49	1.32	0.4	151.45
F₂ progeny from unselected F₁ plants (random mating)	未中选单株自然交配F2代植株	75.6	7	3.44	1.52	0.54	112.52
F₂ progeny from unselected F₁ plants (random mating)	未中选单株自然交配F2代植株	54.2	9	4.39	1.64	0.8	53.33
F₂ progeny from unselected F₁ plants (random mating)	未中选单株自然交配F2代植株	53.7	8	4.23	1.04	0.48	167.43
F₂ progeny from unselected F₁ plants (random mating)	未中选单株自然交配F2代植株	80.4	7	3.77	1.42	0.56	89.22
F₂ progeny from unselected F₁ plants (random mating)	未中选单株自然交配F2代植株	79.8	8	4.41	1.2	0.48	122.02
F₂ progeny from unselected F₁ plants (random mating)	未中选单株自然交配F2代植株	56.1	11	4.12	1.46	0.38	113.36
F₂ progeny from unselected F₁ plants (random mating)	未中选单株自然交配F2代植株	56.7	6	4.06	1.5	0.31	50.79
F₂ progeny from unselected F₁ plants (random mating)	未中选单株自然交配F2代植株	73.6	8	4.36	1.46	0.44	139.57
F₂ progeny from unselected F₁ plants (random mating)	未中选单株自然交配F2代植株	86.5	5	3.95	1.54	0.29	132.2
F₂ progeny from unselected F₁ plants (random mating)	未中选单株自然交配F2代植株	70.3	8	4.8	1.58	0.29	119.66
F₂ progeny from unselected F₁ plants (random mating)	未中选单株自然交配F2代植株	54.5	9	4.46	1.61	0.46	151.08
F₂ progeny from unselected F₁ plants (random mating)	未中选单株自然交配F2代植株	72.4	5	3.86	1.27	0.47	136.7
F₂ progeny from unselected F₁ plants (random mating)	未中选单株自然交配F2代植株	63.8	9	4.22	1.62	0.34	140.2
F₂ progeny from unselected F₁ plants (random mating)	未中选单株自然交配F2代植株	52.9	7	4.39	1.66	0.24	154.28
F₂ progeny from unselected F₁ plants (random mating)	未中选单株自然交配F2代植株	83.4	5	3.63	1.59	0.3	124.8
F₂ progeny from unselected F₁ plants (random mating)	未中选单株自然交配F2代植株	73.5	4	3.69	1.89	0.45	113.9
F₂ progeny from unselected F₁ plants (random mating)	未中选单株自然交配F2代植株	71.8	9	3.76	1.81	0.32	89.02
F₂ progeny from unselected F₁ plants (random mating)	未中选单株自然交配F2代植株	58.4	12	4.31	1.68	0.33	113
F₂ progeny from unselected F₁ plants (random mating)	未中选单株自然交配F2代植株	84.7	6	4.4	1.26	0.71	119.47
F₂ progeny from unselected F₁ plants (random mating)	未中选单株自然交配F2代植株	50.8	11	3.9	1.83	0.11	81.62
F₂ progeny from unselected F₁ plants (random mating)	未中选单株自然交配F2代植株	54.8	9	4.14	1.5	0.39	146.7
F₂ progeny from unselected F₁ plants (random mating)	未中选单株自然交配F2代植株	53.7	9	3.9	1.54	0.63	144.63
F₂ progeny from unselected F₁ plants (random mating)	未中选单株自然交配F2代植株	50.8	9	4.04	1.82	0.52	102.65
F₂ progeny from unselected F₁ plants (random mating)	未中选单株自然交配F2代植株	70.8	7	4.54	1.49	0.5	102.93
F₂ progeny from unselected F₁ plants (random mating)	未中选单株自然交配F2代植株	83.6	6	4.17	1.64	0.62	110.2
F₂ progeny from unselected F₁ plants (random mating)	未中选单株自然交配F2代植株	80.9	7	4.19	1.48	0.67	130.02
F₂ progeny from unselected F₁ plants (random mating)	未中选单株自然交配F2代植株	68.7	10	3.94	1.72	0.76	128.9
F₂ progeny from unselected F₁ plants (random mating)	未中选单株自然交配F2代植株	73.4	8	4.35	1.33	0.33	129
F₂ progeny from unselected F₁ plants (random mating)	未中选单株自然交配F2代植株	83.6	5	3.34	1.31	0.47	90.79
F₂ progeny from unselected F₁ plants (random mating)	未中选单株自然交配F2代植株	60.6	9	4.25	1.81	0.31	50.79
F₂ progeny from unselected F₁ plants (random mating)	未中选单株自然交配F2代植株	71.5	7	4.39	1.66	0.54	86.04
F₂ progeny from unselected F₁ plants (random mating)	未中选单株自然交配F2代植株	55.7	10	4.43	1.83	0.57	50.79
F₂ progeny from unselected F₁ plants (random mating)	未中选单株自然交配F2代植株	54.1	11	4.64	1.94	0.46	75.95
F₂ progeny from unselected F₁ plants (random mating)	未中选单株自然交配F2代植株	64.2	9	4.55	1.88	0.6	64.79
F₂ progeny from unselected F₁ plants (random mating)	未中选单株自然交配F2代植株	53.7	11	4.15	1.65	0.39	103.5
F₂ progeny from unselected F₁ plants (random mating)	未中选单株自然交配F2代植株	63.8	9	3.33	1.84	0.63	115.89
F₂ progeny from unselected F₁ plants (random mating)	未中选单株自然交配F2代植株	56.2	9	3.97	1.94	0.38	129.19
F₂ progeny from unselected F₁ plants (random mating)	未中选单株自然交配F2代植株	63.8	8	4.35	1.54	0.33	114.22
F₂ progeny from unselected F₁ plants (random mating)	未中选单株自然交配F2代植株	80.5	7	4.15	1.76	0.49	122.05
F₂ progeny from unselected F₁ plants (random mating)	未中选单株自然交配F2代植株	55.4	7	4.16	1.68	0.43	124.6
F₂ progeny from unselected F₁ plants (random mating)	未中选单株自然交配F2代植株	71.4	6	4.27	1.12	0.42	88.13
F₂ progeny from unselected F₁ plants (random mating)	未中选单株自然交配F2代植株	68.2	5	4.26	1.74	0.34	120.9
F₂ progeny from unselected F₁ plants (random mating)	未中选单株自然交配F2代植株	72.4	7	4.34	1.42	0.09	119.31
F₂ progeny from unselected F₁ plants (random mating)	未中选单株自然交配F2代植株	56.1	12	4.1	1.6	0.46	137.48
F₂ progeny from unselected F₁ plants (random mating)	未中选单株自然交配F2代植株	81.6	9	4.2	1.66	0.28	125.4
F₂ progeny from unselected F₁ plants (random mating)	未中选单株自然交配F2代植株	78.3	8	4.4	1.38	0.48	132.25
F₂ progeny from unselected F₁ plants (random mating)	未中选单株自然交配F2代植株	58.3	8	4.97	1.59	0.48	135.4
F₂ progeny from unselected F₁ plants (random mating)	未中选单株自然交配F2代植株	81.2	5	4.21	1.35	0.28	100.46
F₂ progeny from unselected F₁ plants (random mating)	未中选单株自然交配F2代植株	76.4	8	4.44	1.57	0.36	112.3
F₂ progeny from unselected F₁ plants (random mating)	未中选单株自然交配F2代植株	70.8	7	3.6	1.29	0.49	80.79
F₂ progeny from unselected F₁ plants (random mating)	未中选单株自然交配F2代植株	81.7	6	4.24	1.69	0.35	156.8
F₂ progeny from unselected F₁ plants (random mating)	未中选单株自然交配F2代植株	73.5	9	3.69	1.73	0.48	117.9
F₂ progeny from unselected F₁ plants (random mating)	未中选单株自然交配F2代植株	58.1	10	4.03	1.56	0.38	135.8
F₂ progeny from unselected F₁ plants (random mating)	未中选单株自然交配F2代植株	63.5	10	4.35	1.78	0.23	118.82
F₂ progeny from unselected F₁ plants (random mating)	未中选单株自然交配F2代植株	53.9	8	4.32	1.61	0.42	136.7
F₂ progeny from unselected F₁ plants (random mating)	未中选单株自然交配F2代植株	76.8	6	4.65	1.64	0.57	126.9
F₂ progeny from unselected F₁ plants (random mating)	未中选单株自然交配F2代植株	72.1	10	3.8	1.82	0.54	96.47
F₂ progeny from unselected F₁ plants (random mating)	未中选单株自然交配F2代植株	70.8	7	4.59	1.43	0.27	129.6
F₂ progeny from unselected F₁ plants (random mating)	未中选单株自然交配F2代植株	81.9	8	4.17	1.34	0.35	91.19
F₂ progeny from unselected F₁ plants (random mating)	未中选单株自然交配F2代植株	79.7	9	3.49	2.01	0.39	148.96
F₂ progeny from unselected F₁ plants (random mating)	未中选单株自然交配F2代植株	73.8	8	3.55	1.38	0.55	132.76
F₂ progeny from unselected F₁ plants (random mating)	未中选单株自然交配F2代植株	71.9	7	3.6	1.48	0.48	126.5
F₂ progeny from unselected F₁ plants (random mating)	未中选单株自然交配F2代植株	59.7	8	3.84	1.33	0.54	72.13
F₂ progeny from unselected F₁ plants (random mating)	未中选单株自然交配F2代植株	81.4	6	4.15	1.7	0.51	99.5
F₂ progeny from unselected F₁ plants (random mating)	未中选单株自然交配F2代植株	76.9	9	4.49	1.86	0.56	131.51
F₂ progeny from unselected F₁ plants (random mating)	未中选单株自然交配F2代植株	50.8	11	4.22	1.68	0.38	140.8
F₂ progeny from unselected F₁ plants (random mating)	未中选单株自然交配F2代植株	81.2	10	4.36	1.27	0.44	112.31
F₂ progeny from unselected F₁ plants (random mating)	未中选单株自然交配F2代植株	63.7	6	4.75	1.65	0.49	113.67
F₂ progeny from unselected F₁ plants (random mating)	未中选单株自然交配F2代植株	80.6	7	4.22	2.12	0.35	159.65
F₂ progeny from unselected F₁ plants (random mating)	未中选单株自然交配F2代植株	76.5	8	4.27	1.56	0.24	85.65
F₂ progeny from unselected F₁ plants (random mating)	未中选单株自然交配F2代植株	81.6	6	4.28	2.06	0.29	100.05
F₂ progeny from unselected F₁ plants (random mating)	未中选单株自然交配F2代植株	63.8	7	5.09	2.16	0.39	139.16
F₂ progeny from unselected F₁ plants (random mating)	未中选单株自然交配F2代植株	76.8	9	3.63	1.74	0.34	138.26
F₂ progeny from unselected F₁ plants (random mating)	未中选单株自然交配F2代植株	82.7	6	3.9	1.52	0.34	138.45
F₂ progeny from unselected F₁ plants (random mating)	未中选单株自然交配F2代植株	76.9	7	4.14	1.83	0.33	109.54
F₂ progeny from unselected F₁ plants (random mating)	未中选单株自然交配F2代植株	52.3	9	4.21	1.68	0.38	63.6
F₂ progeny from unselected F₁ plants (random mating)	未中选单株自然交配F2代植株	61.1	8	3.94	1.36	0.26	124.19
F₂ progeny from unselected F₁ plants (random mating)	未中选单株自然交配F2代植株	74.1	7	3.43	1.86	0.36	69.45
